# Supplementary material for: Polyamines in Dysbiotic Oral Conditions of Older Adults: A Scoping Review
Source: Int J Mol Sci. 2024 Oct 1;25(19):10596. doi: 10.3390/ijms251910596 (PMC11477423; doi:10.3390/ijms251910596)
Supplement: Supplementary file 1 [file ijms-25-10596-s001.zip]

Archive with 1 entries (1 files):
- ijms-3208985-supplementary.pdf
